# Supplementary material for: Early-life gut and oral microbiota development: a multi-niche study including mother-partner-infant triads
Source: BMC Microbiol. 2025 Nov 15;25:751. doi: 10.1186/s12866-025-04521-3 (PMC12619262; doi:10.1186/s12866-025-04521-3)
Supplement: Supplementary file 1 — Supplementary Material 1. [file 12866_2025_4521_MOESM1_ESM.xlsx]

## Sheet: Sheet1
Supplementary Table PY. Pairwise dispersion analyses based on Bray-Curtis distances.
Group1 Group2 p.value p.adjusted
1 c_mother_rectal_swab g_mother_oral_swab 0.001 0.045
2 c_mother_rectal_swab j_mother_vaginal_swab 0.006 0.096
3 c_mother_rectal_swab b_1_month_stool_child 0.013 0.195
4 c_mother_rectal_swab d_partner_rectal_swab 0.001 0.045
5 c_mother_rectal_swab h_partner_oral_swab 0.001 0.045
6 c_mother_rectal_swab e_0-48h_oral_swab_child 0.001 0.045
7 c_mother_rectal_swab f_1_month_oral_swab_child 0.001 0.045
8 c_mother_rectal_swab i_mother_breast_milk 0.431 1.000
9 c_mother_rectal_swab a_0-48h_meconium 0.001 0.045
10 g_mother_oral_swab j_mother_vaginal_swab 0.001 0.045
11 g_mother_oral_swab b_1_month_stool_child 0.001 0.045
12 g_mother_oral_swab d_partner_rectal_swab 0.779 1.000
13 g_mother_oral_swab h_partner_oral_swab 0.690 1.000
14 g_mother_oral_swab e_0-48h_oral_swab_child 0.207 1.000
15 g_mother_oral_swab f_1_month_oral_swab_child 0.001 0.045
16 g_mother_oral_swab i_mother_breast_milk 0.001 0.045
17 g_mother_oral_swab a_0-48h_meconium 0.772 1.000
18 j_mother_vaginal_swab b_1_month_stool_child 0.687 1.000
19 j_mother_vaginal_swab d_partner_rectal_swab 0.001 0.045
20 j_mother_vaginal_swab h_partner_oral_swab 0.001 0.045
21 j_mother_vaginal_swab e_0-48h_oral_swab_child 0.001 0.045
22 j_mother_vaginal_swab f_1_month_oral_swab_child 0.001 0.045
23 j_mother_vaginal_swab i_mother_breast_milk 0.104 1.000
24 j_mother_vaginal_swab a_0-48h_meconium 0.001 0.045
25 b_1_month_stool_child d_partner_rectal_swab 0.001 0.045
26 b_1_month_stool_child h_partner_oral_swab 0.001 0.045
27 b_1_month_stool_child e_0-48h_oral_swab_child 0.001 0.045
28 b_1_month_stool_child f_1_month_oral_swab_child 0.001 0.045
29 b_1_month_stool_child i_mother_breast_milk 0.195 1.000
30 b_1_month_stool_child a_0-48h_meconium 0.001 0.045
31 d_partner_rectal_swab h_partner_oral_swab 0.906 1.000
32 d_partner_rectal_swab e_0-48h_oral_swab_child 0.154 1.000
33 d_partner_rectal_swab f_1_month_oral_swab_child 0.001 0.045
34 d_partner_rectal_swab i_mother_breast_milk 0.001 0.045
35 d_partner_rectal_swab a_0-48h_meconium 0.909 1.000
36 h_partner_oral_swab e_0-48h_oral_swab_child 0.102 1.000
37 h_partner_oral_swab f_1_month_oral_swab_child 0.001 0.045
38 h_partner_oral_swab i_mother_breast_milk 0.001 0.045
39 h_partner_oral_swab a_0-48h_meconium 0.997 1.000
40 e_0-48h_oral_swab_child f_1_month_oral_swab_child 0.001 0.045
41 e_0-48h_oral_swab_child i_mother_breast_milk 0.001 0.045
42 e_0-48h_oral_swab_child a_0-48h_meconium 0.236 1.000
43 f_1_month_oral_swab_child i_mother_breast_milk 0.001 0.045
44 f_1_month_oral_swab_child a_0-48h_meconium 0.001 0.045
45 i_mother_breast_milk a_0-48h_meconium 0.001 0.045
