# Supplementary material for: Early-life gut and oral microbiota development: a multi-niche study including mother-partner-infant triads
Source: BMC Microbiol. 2025 Nov 15;25:751. doi: 10.1186/s12866-025-04521-3 (PMC12619262; doi:10.1186/s12866-025-04521-3)
Supplement: Supplementary file 2 — Supplementary Material 2. [file 12866_2025_4521_MOESM2_ESM.xlsx]

## Sheet: Sheet1
Supplementary Table PX. ß-diversity between the groups, assessed by PERMANOVA based on Bray-Curtis distances.
pairs F.Model R2 p.value p.adjusted
1 c_mother_rectal_swab vs g_mother_oral_swab 567.698313 0.58543807 0.0001 0.0045
2 c_mother_rectal_swab vs j_mother_vaginal_swab 106.086220 0.23728358 0.0001 0.0045
3 c_mother_rectal_swab vs b_1_month_stool_child 224.375380 0.37186698 0.0001 0.0045
4 c_mother_rectal_swab vs d_partner_rectal_swab 26.815443 0.06387436 0.0001 0.0045
5 c_mother_rectal_swab vs h_partner_oral_swab 565.053449 0.58979324 0.0001 0.0045
6 c_mother_rectal_swab vs e_0-48h_oral_swab_child 445.637869 0.54303839 0.0001 0.0045
7 c_mother_rectal_swab vs f_1_month_oral_swab_child 823.189721 0.69048550 0.0001 0.0045
8 c_mother_rectal_swab vs i_mother_breast_milk 163.196591 0.36250073 0.0001 0.0045
9 c_mother_rectal_swab vs a_0-48h_meconium 270.393118 0.39916721 0.0001 0.0045
10 g_mother_oral_swab vs j_mother_vaginal_swab 488.089861 0.54408135 0.0001 0.0045
11 g_mother_oral_swab vs b_1_month_stool_child 372.459726 0.45451865 0.0001 0.0045
12 g_mother_oral_swab vs d_partner_rectal_swab 973.949487 0.67873434 0.0001 0.0045
13 g_mother_oral_swab vs h_partner_oral_swab 1.162324 0.00251497 0.2953 0.2953
14 g_mother_oral_swab vs e_0-48h_oral_swab_child 74.535920 0.14402077 0.0001 0.0045
15 g_mother_oral_swab vs f_1_month_oral_swab_child 121.381959 0.21738159 0.0001 0.0045
16 g_mother_oral_swab vs i_mother_breast_milk 134.232076 0.27437301 0.0001 0.0045
17 g_mother_oral_swab vs a_0-48h_meconium 779.629418 0.62140215 0.0001 0.0045
18 j_mother_vaginal_swab vs b_1_month_stool_child 129.634798 0.25140816 0.0001 0.0045
19 j_mother_vaginal_swab vs d_partner_rectal_swab 320.702006 0.44498559 0.0001 0.0045
20 j_mother_vaginal_swab vs h_partner_oral_swab 486.870995 0.54897612 0.0001 0.0045
21 j_mother_vaginal_swab vs e_0-48h_oral_swab_child 381.180991 0.49946342 0.0001 0.0045
22 j_mother_vaginal_swab vs f_1_month_oral_swab_child 752.349435 0.66676990 0.0001 0.0045
23 j_mother_vaginal_swab vs i_mother_breast_milk 112.658326 0.27703435 0.0001 0.0045
24 j_mother_vaginal_swab vs a_0-48h_meconium 139.109970 0.25150509 0.0001 0.0045
25 b_1_month_stool_child vs d_partner_rectal_swab 526.979807 0.54610449 0.0001 0.0045
26 b_1_month_stool_child vs h_partner_oral_swab 369.302033 0.45745213 0.0001 0.0045
27 b_1_month_stool_child vs e_0-48h_oral_swab_child 324.833830 0.43611584 0.0001 0.0045
28 b_1_month_stool_child vs f_1_month_oral_swab_child 650.689408 0.61115420 0.0001 0.0045
29 b_1_month_stool_child vs i_mother_breast_milk 69.088854 0.17225324 0.0001 0.0045
30 b_1_month_stool_child vs a_0-48h_meconium 212.319304 0.31960430 0.0001 0.0045
31 d_partner_rectal_swab vs h_partner_oral_swab 971.784498 0.68253623 0.0001 0.0045
32 d_partner_rectal_swab vs e_0-48h_oral_swab_child 759.372122 0.63632467 0.0001 0.0045
33 d_partner_rectal_swab vs f_1_month_oral_swab_child 1349.698917 0.75923932 0.0001 0.0045
34 d_partner_rectal_swab vs i_mother_breast_milk 348.960580 0.50213003 0.0001 0.0045
35 d_partner_rectal_swab vs a_0-48h_meconium 571.022644 0.55063662 0.0001 0.0045
36 h_partner_oral_swab vs e_0-48h_oral_swab_child 68.221218 0.13583898 0.0001 0.0045
37 h_partner_oral_swab vs f_1_month_oral_swab_child 115.264338 0.21216990 0.0001 0.0045
38 h_partner_oral_swab vs i_mother_breast_milk 131.726982 0.27573695 0.0001 0.0045
39 h_partner_oral_swab vs a_0-48h_meconium 771.411026 0.62340727 0.0001 0.0045
40 e_0-48h_oral_swab_child vs f_1_month_oral_swab_child 23.042675 0.05321110 0.0001 0.0045
41 e_0-48h_oral_swab_child vs i_mother_breast_milk 106.365238 0.24487512 0.0001 0.0045
42 e_0-48h_oral_swab_child vs a_0-48h_meconium 623.155731 0.58176016 0.0001 0.0045
43 f_1_month_oral_swab_child vs i_mother_breast_milk 246.163902 0.43326213 0.0001 0.0045
44 f_1_month_oral_swab_child vs a_0-48h_meconium 1106.511429 0.71456459 0.0001 0.0045
45 i_mother_breast_milk vs a_0-48h_meconium 204.642364 0.36242829 0.0001 0.0045
