# Supplementary material for: Early-life gut and oral microbiota development: a multi-niche study including mother-partner-infant triads
Source: BMC Microbiol. 2025 Nov 15;25:751. doi: 10.1186/s12866-025-04521-3 (PMC12619262; doi:10.1186/s12866-025-04521-3)
Supplement: Supplementary file 3 — Supplementary Material 3. [file 12866_2025_4521_MOESM3_ESM.xlsx]

## Sheet: Sheet1
.y.	group1	group2	p	p.adj	p.format	p.signif	method
Shannon	c_mother_rectal_swab	g_mother_oral_swab	0.0334879	0.042	0.03349	*	Wilcoxon
Shannon	c_mother_rectal_swab	j_mother_vaginal_swab	1.77251e-21	4e-21	< 2e-16	****	Wilcoxon
Shannon	c_mother_rectal_swab	b_1_month_stool_child	5.02208e-19	9.8e-19	< 2e-16	****	Wilcoxon
Shannon	c_mother_rectal_swab	d_partner_rectal_swab	0.000146482	0.00021	0.00015	***	Wilcoxon
Shannon	c_mother_rectal_swab	h_partner_oral_swab	0.574701	0.59	0.57470	ns	Wilcoxon
Shannon	c_mother_rectal_swab	e_0-48h_oral_swab_child	3.03354e-21	6.5e-21	< 2e-16	****	Wilcoxon
Shannon	c_mother_rectal_swab	f_1_month_oral_swab_child	5.30109e-26	1.3e-25	< 2e-16	****	Wilcoxon
Shannon	c_mother_rectal_swab	i_mother_breast_milk	8.44405e-16	1.5e-15	8.4e-16	****	Wilcoxon
Shannon	c_mother_rectal_swab	a_0-48h_meconium	3.47063e-20	7.1e-20	< 2e-16	****	Wilcoxon
Shannon	g_mother_oral_swab	j_mother_vaginal_swab	4.14019e-36	1.2e-35	< 2e-16	****	Wilcoxon
Shannon	g_mother_oral_swab	b_1_month_stool_child	1.57632e-44	6.4e-44	< 2e-16	****	Wilcoxon
Shannon	g_mother_oral_swab	d_partner_rectal_swab	2.51278e-17	4.7e-17	< 2e-16	****	Wilcoxon
Shannon	g_mother_oral_swab	h_partner_oral_swab	0.0014355	0.0019	0.00144	**	Wilcoxon
Shannon	g_mother_oral_swab	e_0-48h_oral_swab_child	1.5997e-42	5.5e-42	< 2e-16	****	Wilcoxon
Shannon	g_mother_oral_swab	f_1_month_oral_swab_child	2.70584e-54	2.4e-53	< 2e-16	****	Wilcoxon
Shannon	g_mother_oral_swab	i_mother_breast_milk	5.13657e-26	1.3e-25	< 2e-16	****	Wilcoxon
Shannon	g_mother_oral_swab	a_0-48h_meconium	3.64799e-43	1.4e-42	< 2e-16	****	Wilcoxon
Shannon	j_mother_vaginal_swab	b_1_month_stool_child	1.06901e-08	1.7e-08	1.1e-08	****	Wilcoxon
Shannon	j_mother_vaginal_swab	d_partner_rectal_swab	1.04822e-46	5.2e-46	< 2e-16	****	Wilcoxon
Shannon	j_mother_vaginal_swab	h_partner_oral_swab	9.88861e-40	3.2e-39	< 2e-16	****	Wilcoxon
Shannon	j_mother_vaginal_swab	e_0-48h_oral_swab_child	0.0480522	0.057	0.04805	*	Wilcoxon
Shannon	j_mother_vaginal_swab	f_1_month_oral_swab_child	0.414956	0.44	0.41496	ns	Wilcoxon
Shannon	j_mother_vaginal_swab	i_mother_breast_milk	0.0464956	0.057	0.04650	*	Wilcoxon
Shannon	j_mother_vaginal_swab	a_0-48h_meconium	3.86027e-05	5.6e-05	3.9e-05	****	Wilcoxon
Shannon	b_1_month_stool_child	d_partner_rectal_swab	2.87818e-56	3.4e-55	< 2e-16	****	Wilcoxon
Shannon	b_1_month_stool_child	h_partner_oral_swab	1.59182e-49	1e-48	< 2e-16	****	Wilcoxon
Shannon	b_1_month_stool_child	e_0-48h_oral_swab_child	1.47347e-08	2.3e-08	1.5e-08	****	Wilcoxon
Shannon	b_1_month_stool_child	f_1_month_oral_swab_child	1.24874e-14	2.2e-14	1.2e-14	****	Wilcoxon
Shannon	b_1_month_stool_child	i_mother_breast_milk	0.446963	0.47	0.44696	ns	Wilcoxon
Shannon	b_1_month_stool_child	a_0-48h_meconium	0.0807972	0.093	0.08080	ns	Wilcoxon
Shannon	d_partner_rectal_swab	h_partner_oral_swab	1.38072e-10	2.3e-10	1.4e-10	****	Wilcoxon
Shannon	d_partner_rectal_swab	e_0-48h_oral_swab_child	2.25437e-52	1.7e-51	< 2e-16	****	Wilcoxon
Shannon	d_partner_rectal_swab	f_1_month_oral_swab_child	1.49102e-60	6.7e-59	< 2e-16	****	Wilcoxon
Shannon	d_partner_rectal_swab	i_mother_breast_milk	6.04101e-37	1.8e-36	< 2e-16	****	Wilcoxon
Shannon	d_partner_rectal_swab	a_0-48h_meconium	3.02182e-56	3.4e-55	< 2e-16	****	Wilcoxon
Shannon	h_partner_oral_swab	e_0-48h_oral_swab_child	2.10638e-45	9.5e-45	< 2e-16	****	Wilcoxon
Shannon	h_partner_oral_swab	f_1_month_oral_swab_child	2.19305e-56	3.4e-55	< 2e-16	****	Wilcoxon
Shannon	h_partner_oral_swab	i_mother_breast_milk	6.29628e-31	1.7e-30	< 2e-16	****	Wilcoxon
Shannon	h_partner_oral_swab	a_0-48h_meconium	4.48124e-48	2.5e-47	< 2e-16	****	Wilcoxon
Shannon	e_0-48h_oral_swab_child	f_1_month_oral_swab_child	0.148137	0.16	0.14814	ns	Wilcoxon
Shannon	e_0-48h_oral_swab_child	i_mother_breast_milk	0.108052	0.12	0.10805	ns	Wilcoxon
Shannon	e_0-48h_oral_swab_child	a_0-48h_meconium	0.000815964	0.0011	0.00082	***	Wilcoxon
Shannon	f_1_month_oral_swab_child	i_mother_breast_milk	0.00266253	0.0034	0.00266	**	Wilcoxon
Shannon	f_1_month_oral_swab_child	a_0-48h_meconium	2.91191e-07	4.4e-07	2.9e-07	****	Wilcoxon
Shannon	i_mother_breast_milk	a_0-48h_meconium	0.938888	0.94	0.93889	ns	Wilcoxon
